# Supplementary material for: Quantifying Yeast Microtubules and Spindles Using the Toolkit for Automated Microtubule Tracking (TAMiT)
Source: Biomolecules. 2023 Jun 4;13(6):939. doi: 10.3390/biom13060939 (PMC10296093; doi:10.3390/biom13060939)
Supplement: Supplementary file 1 [file biomolecules-13-00939-s001.zip]

Archive with 1 entries (1 files):
- biomolecules-1862527-supplementary.pdf
